# Supplementary material for: Fluid consumption and taste novelty determines transcription temporal dynamics in the gustatory cortex
Source: Mol Brain. 2016 Feb 9;9:13. doi: 10.1186/s13041-016-0188-4 (PMC4746785; doi:10.1186/s13041-016-0188-4)
Supplement: Additional file 2: — Expression of mRNAs in the GC. Novel saccharin compared to water group, between and within group comparison at 1 and 3 hrs. (XLSX 39 kb) [file 13041_2016_188_MOESM2_ESM.xlsx]

## Sheet: Sacc. 1hr vs. Wat. 1hr
probeset_id	gene_symbol	entrez_id	log2FC (Sacc 1hr vs. Water 1hr)	Average Expression	p-value (not adjusted)
10914614	Ccr2	60463	-0.344314	3.92761	8.73422e-05
10908270	Rdh8	690953	-0.338685	4.78437	0.00100946
10815215	LOC100365525	100365525	-0.348241	3.07776	0.00138013
10808984	Ces2a	246252	-0.366446	3.6724	0.00910895
10763091	Golga3	312077	0.471651	4.24331	0.0163061
10809872	LOC685488	685488	0.403577	3.59146	0.0173006
10827231	Cyr61	83476	-0.39627	5.131	0.0185327
10798525	RGD1559149	306978	-0.379935	4.12042	0.0210128
10850929	Sms	363469	0.498242	6.01967	0.0255927
10787740	Slc18a1	25693	0.404726	4.09326	0.0263388
10778997	Comtd1	305685	0.335622	5.3364	0.0283547
10827669	Olr1749	294203	0.339404	4.37073	0.0330219

## Sheet: Sacc. 3hrs vs. Wat. 3hrs
probeset_id	gene_symbol	entrez_id	log2FC (Sacc 3hrs vs. Water 3hrs)	Average Expression	p-value (not adjusted)
10710106	Calcb	171519	-0.340477	3.61245	8.59721e-06
10887100	Mir377	100314283	-0.323717	4.19159	0.000161803
10903459	Klf10	81813	-0.43032	6.60012	0.00149048
10718598	Mir292	100314062	-0.327506	4.59578	0.00174332
10719719	RGD1563034	292720	-0.404538	4.06649	0.00242258
10711496	Ska2	287598	0.520469	6.51094	0.00283813
10776606	LOC680377	680377	-0.484523	1.97014	0.00376964
10783193	Rnase1	364304	-0.339779	4.9887	0.00582739
10904511	Arc	54323	-0.6641	8.23786	0.00896298
10709392	Olr62	293201	0.3419	3.32452	0.0154553
10736606	Rnf135	303350	-0.33801	2.66773	0.0168724
10765462	Sms	363469	-1.08977	3.24703	0.0186153
10895144	Dusp6	116663	-0.323574	7.91328	0.0198962
10848140	LOC100909653	100909653	-0.355938	2.63843	0.0213792
10881451	LOC102551014	102551014	0.344701	5.36401	0.0220995
10767767	Btg2	29619	-0.351181	6.73161	0.0235451
10702588	Rab1a	81754	-0.377379	2.23766	0.0270451
10791227	RGD1564941	364538	-0.674275	3.1269	0.0273307
10828331	LOC102550513	102550513	-0.5097	5.13161	0.0297499
10828340	Btn3a2	294268	-0.371064	2.72485	0.033536
10806585	Junb	24517	-0.345691	7.31867	0.0346982
10905177	LOC100910885	100910885	-0.399565	3.97864	0.0364524
10798525	RGD1559149	306978	0.332114	4.12042	0.0398575
10832802	Egr2	114090	-0.405107	5.77847	0.0450282

## Sheet: Sacc. 1hr vs. Sacc. 3hrs 
probeset_id	gene_symbol	entrez_id	log2FC (Sacc 1hr vs. Sacc 3hrs)	Average Expression	p-value (not adjusted)
10815763	Tiparp	310467	1.25055	6.51194	1.7072e-09
10903459	Klf10	81813	1.25765	6.60012	5.89364e-09
10920967	Csrnp1	363165	0.708497	5.21012	1.23368e-08
10732652	Dusp1	114856	1.67218	8.13347	2.65088e-08
10806585	Junb	24517	1.29392	7.31867	2.07662e-07
10886031	Fos	314322	1.3674	6.18147	2.70151e-07
10904511	Arc	54323	1.85314	8.23786	3.52688e-07
10896793	Trib1	78969	0.992881	5.97178	3.5527e-07
10899387	Nr4a1	79240	1.96406	8.17558	3.85023e-07
10872003	Stk40	360230	0.426259	7.3706	6.31013e-07
10717069	Pde7b	140929	-0.503713	7.37897	6.71252e-07
10734882	Per1	287422	0.825587	6.70476	1.92363e-06
10767767	Btg2	29619	0.992835	6.73161	2.67572e-06
10869010	Zfp189	313219	0.492283	6.64263	2.9423e-06
10806685	Ier2	494344	0.607369	4.89366	3.0648e-06
10718043	Pde10a	63885	-0.480483	7.48847	4.03029e-06
10837998	Chrm4	25111	0.447086	7.74447	4.16204e-06
10719212	Sepw1	25545	-0.329254	8.41543	4.26165e-06
10824552	LOC685152	685152	0.33298	8.21359	4.53299e-06
10754943	Hes1	29577	0.747241	6.40748	4.67522e-06
10895144	Dusp6	116663	0.844863	7.91328	4.72442e-06
10903166	Nab2	314910	0.577041	6.96245	5.73648e-06
10832197	Sik1	59329	0.88577	6.46135	5.90997e-06
10878938	Plk3	58936	0.898089	5.79203	6.57729e-06
10725519	Arhgap17	63994	0.433763	5.48058	8.02859e-06
10755260	Ephb3	287989	0.457208	6.8369	1.09453e-05
10748021	Map3k14	360640	0.513965	5.86742	1.22625e-05
10876838	Klf4	114505	0.513381	5.23032	1.25731e-05
10798702	Inhba	29200	-0.636986	5.74942	1.34974e-05
10741459	Sox8	302993	0.338216	7.17989	1.37434e-05
10739353	Kcnj2	29712	-0.612577	6.7482	2.25394e-05
10760080	Rasl11a	304268	0.494144	5.80346	2.3629e-05
10722818	Slco3a1	140915	-0.366079	6.78689	2.41691e-05
10878920	Hpdl	313521	-0.38598	5.0643	2.63346e-05
10734198	Map2k3	303200	0.533234	5.57084	2.71623e-05
10797774	Rbm24	690139	0.47874	6.22521	2.91981e-05
10900358	Gadd45b	299626	0.661475	6.74732	3.07528e-05
10756455	Flt3	140635	0.325666	6.32075	3.15501e-05
10743966	Kdm6b	363630	0.541495	6.01413	3.50578e-05
10866410	Gpr19	312787	0.399012	6.62567	4.23032e-05
10790670	Klf2	306330	0.785791	6.1791	5.23039e-05
10862103	Mrps33	296995	-0.336247	7.97104	6.0397e-05
10857610	Bhlhe40	79431	0.51768	9.28527	6.92786e-05
10885029	Frmd6	257646	0.425466	6.07384	0.000109696
10824550	LOC685152	685152	0.359761	7.6844	0.000110561
10824548	LOC685152	685152	0.377413	7.67995	0.000170559
10830908	Rnf39	171387	0.402608	6.29196	0.000198537
10794225	Nfil3	114519	0.398356	5.8003	0.000204714
10796673	Otud1	498803	0.421682	6.38401	0.000215453
10773252	Msx1	81710	0.489622	5.06985	0.00022198
10844339	Slc25a25	246771	0.373012	7.31056	0.000276476
10861303	Rnf148	681407	-0.351413	4.06098	0.000285281
10834022	Arrdc3	309945	0.38207	7.81833	0.000355383
10891322	Irf2bpl	314329	0.346118	7.38989	0.000371667
10716080	Dusp5	171109	0.431142	5.473	0.000399243
10868940	Nr4a3	58853	0.405476	6.55481	0.00041931
10794599	Nedd9	291044	0.347607	6.57473	0.000474782
10832802	Egr2	114090	0.80876	5.77847	0.000508807
10917831	Arid3b	367092	0.495455	5.66377	0.000512472
10889228	Mycn	298894	0.368532	5.70439	0.000540887
10825153	Fcgr1a	295279	-0.386327	4.64906	0.000554768
10744995	Fam101b	287534	0.331438	4.4472	0.000635378
10859262	Apold1	444983	0.492115	4.39749	0.00071751
10872972	Id3	25585	0.37845	6.71792	0.000790868
10872626	Gpr3	266769	0.439661	5.63237	0.000846995
10768814	Ier5	498256	0.432178	7.70227	0.000955401
10702991	Mas1	25153	-0.481468	6.08005	0.00107973
10804125	Spry4	291610	0.330044	5.64458	0.0011408
10738477	Arl4d	303559	0.40027	7.94016	0.00154983
10861617	Rcn1	362182	-0.388828	6.43684	0.00173793
10940458	Mcl1	60430	0.335811	8.39009	0.00181827
10737047	Car4	29242	0.337869	8.55119	0.00190434
10737532	Col1a1	29393	0.450748	7.21706	0.00194632
10752839	Adamts1	79252	0.329	5.30269	0.00214014
10856020	Ndnf	312401	0.370449	6.49349	0.00228972
10704536	Prkd2	292658	0.390061	5.71537	0.00242706
10719719	RGD1563034	292720	0.404404	4.06649	0.00242869
10752531	Sdf2l1	680945	-0.402988	6.26426	0.0026167
10909849	Drd2	24318	-0.374805	4.67374	0.00322554
10735866	Mir212	100314247	0.449175	6.23649	0.00337926
10861297	Rnf133	681395	-0.461704	3.66767	0.00343815
10923052	Col3a1	84032	0.433983	6.31784	0.00361956
10721261	Cd33	690492	-0.338272	5.46083	0.00364752
10869808	Acer2	313339	0.392427	5.27145	0.00366526
10806012	Nip30	307652	-0.363263	4.45372	0.00388441
10885015	Frmd6	257646	0.332188	7.58577	0.00398618
10872867	Ifnlr1	362628	0.372594	4.53474	0.0040595
10819914	Ankrd13c	685374	-0.566522	6.88455	0.00434025
10853559	Col1a2	84352	0.555316	7.72662	0.00465094
10813563	Ranbp3l	294789	0.512147	6.33764	0.00474302
10800919	Egr1	24330	0.39384	9.38514	0.00519075
10940627	Thbs1	445442	0.38603	5.32435	0.0055476
10797949	Bmp6	25644	0.423205	6.74443	0.00593383
10921120	Slc6a20	113918	0.40213	7.77067	0.00605568
10764551	Ptgs2	29527	0.459858	7.21359	0.00755544
10932164	Mir221	100314163	-0.358653	4.24901	0.00899026
10929656	Kcnj13	94341	0.422919	4.62838	0.010696
10922087	Tfap2d	301284	-0.329271	5.77309	0.0112753
10777137	Slit2	360272	0.322345	6.92284	0.0114126
10726999	Igf2	24483	0.329531	6.4786	0.0119039
10731938	Olr1373	287090	-0.341285	3.83392	0.0125659
10932310	Med14	317343	0.339128	3.5805	0.0134301
10800088	Colec12	361289	0.359516	6.22736	0.0134853
10902112	Acss3	314800	0.335396	5.47112	0.0138247
10940462	Gtf2a2	83828	0.405398	6.32698	0.0143426
10933362	Tceanc	367782	-0.371746	3.37667	0.0159534
10774015	Aebp1	305494	0.434687	6.7799	0.0163357
10911380	Aldh1a2	116676	0.422495	5.92649	0.0198904
10782187	Itgbl1	498564	0.465308	6.23758	0.0221788
10792344	Sfrp1	84402	0.358541	4.73121	0.0244813
10713568	Slc22a6	29509	0.350087	5.58194	0.0261411
10861793	Slc13a4	503568	0.362282	6.61735	0.0267369
10827231	Cyr61	83476	0.359495	5.131	0.0302167
10797648	Ogn	291015	0.443691	8.02303	0.0324553
10718609	E2f5	116651	0.349564	4.91649	0.032477
10806351	Cbln1	498922	-0.393207	5.72689	0.0328647
10761978	P2rx4	29659	0.333324	7.11668	0.0354977
10814650	Rpl22l1	361923	0.393291	5.31472	0.0356524
10780205	Mmp14	81707	0.327411	5.69457	0.0376869
10894421	Olr1096	302027	0.481782	4.43007	0.0437236
10765462	Sms	363469	0.909626	3.24703	0.0440113
10895075	Dcn	29139	0.349547	7.02098	0.0459952

## Sheet: Wat. 1hr vs. Wat 3hrs
probeset_id	gene_symbol	entrez_id	log2FC (Wat. 1hr vs. Wat. 3hrs)	Average Expression	p-value (not adjusted)
10920967	Csrnp1	363165	0.646022	5.21012	4.45507e-08
10815763	Tiparp	310467	0.980893	6.51194	5.25604e-08
10717069	Pde7b	140929	-0.521816	7.37897	4.24879e-07
10732652	Dusp1	114856	1.3605	8.13347	4.27346e-07
10903459	Klf10	81813	0.805238	6.60012	2.30601e-06
10861662	Podxl	192181	-0.359076	6.42207	2.55966e-06
10718043	Pde10a	63885	-0.49642	7.48847	2.70679e-06
10806585	Junb	24517	0.984457	7.31867	6.52752e-06
10899387	Nr4a1	79240	1.46775	8.17558	1.39091e-05
10886031	Fos	314322	0.992381	6.18147	1.428e-05
10806685	Ier2	494344	0.526527	4.89366	1.65718e-05
10876838	Klf4	114505	0.487701	5.23032	2.25318e-05
10896793	Trib1	78969	0.696671	5.97178	2.64386e-05
10837998	Chrm4	25111	0.373477	7.74447	3.32195e-05
10798702	Inhba	29200	-0.582506	5.74942	3.6756e-05
10866410	Gpr19	312787	0.392998	6.62567	4.98216e-05
10916476	Ubash3b	315579	-0.394598	6.03409	7.06865e-05
10734882	Per1	287422	0.599079	6.70476	7.6499e-05
10904511	Arc	54323	1.16472	8.23786	8.57449e-05
10725519	Arhgap17	63994	0.340753	5.48058	0.000113877
10754943	Hes1	29577	0.556412	6.40748	0.000123633
10922964	RGD1305645	363225	0.365036	5.09359	0.000125539
10796673	Otud1	498803	0.443749	6.38401	0.000130126
10760080	Rasl11a	304268	0.411128	5.80346	0.000164484
10827231	Cyr61	83476	0.72188	5.131	0.000208177
10767767	Btg2	29619	0.66996	6.73161	0.000208296
10878938	Plk3	58936	0.626213	5.79203	0.000310339
10903166	Nab2	314910	0.39514	6.96245	0.000330191
10832197	Sik1	59329	0.591424	6.46135	0.000426981
10764983	Mrps14	289143	0.329056	7.15714	0.000480835
10869808	Acer2	313339	0.499977	5.27145	0.000517715
10904189	St3gal1	362924	-0.345944	6.49324	0.000519255
10739353	Kcnj2	29712	-0.44783	6.7482	0.000535838
10770810	Camk1g	171358	-0.3335	7.30094	0.000592756
10797774	Rbm24	690139	0.353098	6.22521	0.000609323
10718598	Mir292	100314062	-0.360997	4.59578	0.000778561
10735866	Mir212	100314247	0.531659	6.23649	0.000894123
10790670	Klf2	306330	0.58441	6.1791	0.000903274
10820589	Iqgap2	100360623	-0.325156	6.26097	0.000914924
10791989	Pragmin	306506	-0.402333	7.2227	0.00101259
10917831	Arid3b	367092	0.44819	5.66377	0.00121722
10703426	Mir99b	100314189	0.370172	7.01937	0.00132244
10895144	Dusp6	116663	0.480752	7.91328	0.00144325
10842962	Col20a1	311716	-0.324744	5.18602	0.00168886
10834138	Nrarp	499745	0.4968	6.8665	0.00173308
10711496	Ska2	287598	0.542904	6.51094	0.00206051
10766953	Bcl2	24224	-0.324359	5.59544	0.00217119
10743966	Kdm6b	363630	0.348194	6.01413	0.00217631
10792344	Sfrp1	84402	0.52164	4.73121	0.00234051
10827777	RGD1562652	499402	-0.338203	3.26393	0.00234672
10702991	Mas1	25153	-0.434313	6.08005	0.00245394
10825768	Chi3l4	310771	-0.411616	5.09901	0.00346426
10778763	Rel	305584	0.342186	5.35357	0.00353767
10859262	Apold1	444983	0.400208	4.39749	0.00370085
10787740	Slc18a1	25693	-0.561399	4.09326	0.00371408
10776606	LOC680377	680377	-0.483162	1.97014	0.00384594
10857610	Bhlhe40	79431	0.325548	9.28527	0.00409537
10855185	Rpl30	64640	0.544605	8.02692	0.00424906
10880064	Hcrtr1	25593	-0.327629	5.0309	0.00480458
10939927	Mir504	100314127	-0.360935	5.36783	0.00515476
10798525	RGD1559149	306978	0.48056	4.12042	0.00516879
10911287	Anxa2	56611	0.438221	7.23554	0.00520164
10782156	Zic2	361096	0.327328	5.89477	0.00539631
10865442	C1s	192262	0.396868	4.92008	0.00625979
10791227	RGD1564941	364538	-0.864112	3.1269	0.00671746
10873899	Nppa	24602	-0.364207	6.21365	0.00823615
10875936	Zfp292	50552	0.36323	7.23835	0.00859458
10900358	Gadd45b	299626	0.338448	6.74732	0.00967342
10856860	RGD1560795	297402	-0.368044	5.25185	0.0099178
10932164	Mir221	100314163	-0.347881	4.24901	0.0108211
10940627	Thbs1	445442	0.34697	5.32435	0.01091
10809872	LOC685488	685488	-0.434493	3.59146	0.011392
10795200	LOC502940	502940	-0.326258	2.80806	0.0120328
10783524	Dppa3	297576	-0.326998	2.959	0.0126779
10925264	Sh3bp4	64634	-0.443941	6.19505	0.0139981
10862194	LOC102554637	102554637	0.371151	3.9338	0.0140165
10709392	Olr62	293201	0.347514	3.32452	0.014107
10827669	Olr1749	294203	-0.399227	4.37073	0.0144111
10828340	Btn3a2	294268	-0.436335	2.72485	0.0147112
10825915	Gstm2	24424	0.500018	4.29309	0.0159913
10817987	LOC102551064	102551064	-0.410693	3.54225	0.0164903
10830906	Znrd1as1	499401	-0.379834	5.05965	0.0173494
10868796	Ccdc180	100910460	-0.344664	5.88687	0.0187448
10768412	Prg4	289104	0.351913	4.10883	0.0189012
10766161	Itpkb	54260	-0.352114	6.30263	0.0202493
10759553	Lrrc8e	304203	-0.423513	3.50462	0.0208261
10850137	Prokr2	192649	-0.324439	5.84464	0.0212323
10881451	LOC102551014	102551014	0.323164	5.36401	0.0303369
10774638	Efemp1	305604	0.389404	6.5105	0.0336462
10813563	Ranbp3l	294789	0.362907	6.33764	0.0336999
10814650	Rpl22l1	361923	0.395653	5.31472	0.0347
10802013	Cd74	25599	0.331031	5.94975	0.0374309
10895499	Tspan8	171048	0.381956	5.82904	0.0384294
10709034	P4ha3	361612	-0.339944	6.03171	0.0388671
10940462	Gtf2a2	83828	0.330547	6.32698	0.0396743
10851484	Jph2	296345	-0.435452	6.78587	0.0436277
10815630	Sucnr1	408199	0.336208	3.34944	0.0473194
