# Supplementary material for: Fluid consumption and taste novelty determines transcription temporal dynamics in the gustatory cortex
Source: Mol Brain. 2016 Feb 9;9:13. doi: 10.1186/s13041-016-0188-4 (PMC4746785; doi:10.1186/s13041-016-0188-4)
Supplement: Additional file 3: — ANOVA differential expression. The influence of time (1,3 hrs), treatment (novel saccharin, water) and the interaction between the two on mRNA expression in the GC. (XLSX 31 kb) [file 13041_2016_188_MOESM3_ESM.xlsx]

## Sheet: time (All 1hr vs. All 3hrs)
probeset_id	gene_symbol	entrez_id	log2FC (All 1hr vs. All 3hrs)	Average Expression	p-value (not adjusted)
10920967	Csrnp1	363165	-0.646022	5.21012	4.45507e-08
10815763	Tiparp	310467	-0.980893	6.51194	5.25604e-08
10717069	Pde7b	140929	0.521816	7.37897	4.24879e-07
10732652	Dusp1	114856	-1.3605	8.13347	4.27346e-07
10903459	Klf10	81813	-0.805238	6.60012	2.30601e-06
10861662	Podxl	192181	0.359076	6.42207	2.55966e-06
10718043	Pde10a	63885	0.49642	7.48847	2.70679e-06
10806585	Junb	24517	-0.984457	7.31867	6.52752e-06
10899387	Nr4a1	79240	-1.46775	8.17558	1.39091e-05
10886031	Fos	314322	-0.992381	6.18147	1.428e-05
10806685	Ier2	494344	-0.526527	4.89366	1.65718e-05
10876838	Klf4	114505	-0.487701	5.23032	2.25318e-05
10896793	Trib1	78969	-0.696671	5.97178	2.64386e-05
10837998	Chrm4	25111	-0.373477	7.74447	3.32195e-05
10798702	Inhba	29200	0.582506	5.74942	3.6756e-05
10866410	Gpr19	312787	-0.392998	6.62567	4.98216e-05
10916476	Ubash3b	315579	0.394598	6.03409	7.06865e-05
10734882	Per1	287422	-0.599079	6.70476	7.6499e-05
10904511	Arc	54323	-1.16472	8.23786	8.57449e-05
10725519	Arhgap17	63994	-0.340753	5.48058	0.000113877
10754943	Hes1	29577	-0.556412	6.40748	0.000123633
10922964	RGD1305645	363225	-0.365036	5.09359	0.000125539
10796673	Otud1	498803	-0.443749	6.38401	0.000130126
10760080	Rasl11a	304268	-0.411128	5.80346	0.000164484
10827231	Cyr61	83476	-0.72188	5.131	0.000208177
10767767	Btg2	29619	-0.66996	6.73161	0.000208296
10878938	Plk3	58936	-0.626213	5.79203	0.000310339
10903166	Nab2	314910	-0.39514	6.96245	0.000330191
10832197	Sik1	59329	-0.591424	6.46135	0.000426981
10764983	Mrps14	289143	-0.329056	7.15714	0.000480835
10869808	Acer2	313339	-0.499977	5.27145	0.000517715
10904189	St3gal1	362924	0.345944	6.49324	0.000519255
10739353	Kcnj2	29712	0.44783	6.7482	0.000535838
10770810	Camk1g	171358	0.3335	7.30094	0.000592756
10797774	Rbm24	690139	-0.353098	6.22521	0.000609323
10718598	Mir292	100314062	0.360997	4.59578	0.000778561
10735866	Mir212	100314247	-0.531659	6.23649	0.000894123
10790670	Klf2	306330	-0.58441	6.1791	0.000903274
10820589	Iqgap2	100360623	0.325156	6.26097	0.000914924
10791989	Pragmin	306506	0.402333	7.2227	0.00101259
10917831	Arid3b	367092	-0.44819	5.66377	0.00121722
10703426	Mir99b	100314189	-0.370172	7.01937	0.00132244
10895144	Dusp6	116663	-0.480752	7.91328	0.00144325
10842962	Col20a1	311716	0.324744	5.18602	0.00168886
10834138	Nrarp	499745	-0.4968	6.8665	0.00173308
10711496	Ska2	287598	-0.542904	6.51094	0.00206051
10766953	Bcl2	24224	0.324359	5.59544	0.00217119
10743966	Kdm6b	363630	-0.348194	6.01413	0.00217631
10792344	Sfrp1	84402	-0.52164	4.73121	0.00234051
10827777	RGD1562652	499402	0.338203	3.26393	0.00234672
10702991	Mas1	25153	0.434313	6.08005	0.00245394
10825768	Chi3l4	310771	0.411616	5.09901	0.00346426
10778763	Rel	305584	-0.342186	5.35357	0.00353767
10859262	Apold1	444983	-0.400208	4.39749	0.00370085
10787740	Slc18a1	25693	0.561399	4.09326	0.00371408
10776606	LOC680377	680377	0.483162	1.97014	0.00384594
10857610	Bhlhe40	79431	-0.325548	9.28527	0.00409537
10855185	Rpl30	64640	-0.544605	8.02692	0.00424906
10880064	Hcrtr1	25593	0.327629	5.0309	0.00480458
10939927	Mir504	100314127	0.360935	5.36783	0.00515476
10798525	RGD1559149	306978	-0.48056	4.12042	0.00516879
10911287	Anxa2	56611	-0.438221	7.23554	0.00520164
10782156	Zic2	361096	-0.327328	5.89477	0.00539631
10865442	C1s	192262	-0.396868	4.92008	0.00625979
10791227	RGD1564941	364538	0.864112	3.1269	0.00671746
10873899	Nppa	24602	0.364207	6.21365	0.00823615
10875936	Zfp292	50552	-0.36323	7.23835	0.00859458
10900358	Gadd45b	299626	-0.338448	6.74732	0.00967342
10856860	RGD1560795	297402	0.368044	5.25185	0.0099178
10932164	Mir221	100314163	0.347881	4.24901	0.0108211
10940627	Thbs1	445442	-0.34697	5.32435	0.01091
10809872	LOC685488	685488	0.434493	3.59146	0.011392
10795200	LOC502940	502940	0.326258	2.80806	0.0120328
10783524	Dppa3	297576	0.326998	2.959	0.0126779
10925264	Sh3bp4	64634	0.443941	6.19505	0.0139981
10862194	LOC102554637	102554637	-0.371151	3.9338	0.0140165
10709392	Olr62	293201	-0.347514	3.32452	0.014107
10827669	Olr1749	294203	0.399227	4.37073	0.0144111
10828340	Btn3a2	294268	0.436335	2.72485	0.0147112
10825915	Gstm2	24424	-0.500018	4.29309	0.0159913
10817987	LOC102551064	102551064	0.410693	3.54225	0.0164903
10830906	Znrd1as1	499401	0.379834	5.05965	0.0173494
10868796	Ccdc180	100910460	0.344664	5.88687	0.0187448
10768412	Prg4	289104	-0.351913	4.10883	0.0189012
10766161	Itpkb	54260	0.352114	6.30263	0.0202493
10759553	Lrrc8e	304203	0.423513	3.50462	0.0208261
10850137	Prokr2	192649	0.324439	5.84464	0.0212323
10881451	LOC102551014	102551014	-0.323164	5.36401	0.0303369
10774638	Efemp1	305604	-0.389404	6.5105	0.0336462
10813563	Ranbp3l	294789	-0.362907	6.33764	0.0336999
10814650	Rpl22l1	361923	-0.395653	5.31472	0.0347
10802013	Cd74	25599	-0.331031	5.94975	0.0374309
10895499	Tspan8	171048	-0.381956	5.82904	0.0384294
10709034	P4ha3	361612	0.339944	6.03171	0.0388671
10940462	Gtf2a2	83828	-0.330547	6.32698	0.0396743
10851484	Jph2	296345	0.435452	6.78587	0.0436277
10815630	Sucnr1	408199	-0.336208	3.34944	0.0473194

## Sheet: treatment (All Sacc vs All Wat)
probeset_id	gene_symbol	entrez_id	log2FC (All Sacc. vs. All Water)	Average Expression	p-value (not adjusted)
10914614	Ccr2	60463	-0.344314	3.92761	8.73422e-05
10908270	Rdh8	690953	-0.338685	4.78437	0.00100946
10815215	LOC100365525	100365525	-0.348241	3.07776	0.00138013
10808984	Ces2a	246252	-0.366446	3.6724	0.00910895
10763091	Golga3	312077	0.471651	4.24331	0.0163061
10809872	LOC685488	685488	0.403577	3.59146	0.0173006
10827231	Cyr61	83476	-0.39627	5.131	0.0185327
10798525	RGD1559149	306978	-0.379935	4.12042	0.0210128
10850929	Sms	363469	0.498242	6.01967	0.0255927
10787740	Slc18a1	25693	0.404726	4.09326	0.0263388
10778997	Comtd1	305685	0.335622	5.3364	0.0283547
10827669	Olr1749	294203	0.339404	4.37073	0.0330219

## Sheet: interaction (Sacc 3hr vs. Rest)
probeset_id	gene_symbol	entrez_id	log2FC (Sacc 3hr vs. All Water + Sacc 1hr)	Average Expression	p-value (not adjusted)
10887100	Mir377	100314283	-0.518332	4.19159	4.47232e-05
10934676	LOC681325	681325	0.361857	2.99271	0.00127534
10850559	LOC689081	689081	0.455955	3.30591	0.00129597
10873760	Agmat	298607	0.395127	3.66474	0.00131415
10755260	Ephb3	287989	-0.394273	6.8369	0.00146584
10906848	Olr1105	405968	-0.359221	3.17405	0.00150552
10811596	Piezo1	361430	-0.3477	4.57006	0.00167331
10842962	Col20a1	311716	-0.452991	5.18602	0.00188212
10914614	Ccr2	60463	0.339257	3.92761	0.0022706
10719719	RGD1563034	292720	-0.56249	4.06649	0.00275198
10829378	Col18a1	85251	-0.347756	5.07028	0.00321752
10919919	Gpr62	501049	-0.426592	5.11259	0.00324718
10868794	Ccdc180	100910460	-0.353231	2.449	0.00343472
10798525	RGD1559149	306978	0.712049	4.12042	0.0037343
10877956	RGD1561246	502959	0.366449	2.97705	0.00396326
10891240	Pgf	94203	0.391256	4.40218	0.00426941
10718598	Mir292	100314062	-0.408848	4.59578	0.00440851
10705004	Phldb3	308431	-0.358421	4.43546	0.00482858
10879398	Foxo6	313558	-0.368194	5.40708	0.0051386
10787740	Slc18a1	25693	-0.751592	4.09326	0.0054356
10914799	Birc3	78971	0.341965	3.34194	0.00555259
10859760	Rps4y2	690845	-0.40792	5.51379	0.00562632
10711664	Acadsb	25618	-0.381203	8.37218	0.00581722
10925060	Inpp5d	54259	-0.323912	5.59275	0.00584473
10840851	Defb21	641636	0.327302	4.55716	0.00682801
10874918	Ly96	448830	0.322405	3.49244	0.00748007
10807961	Hydin	292017	-0.405745	3.58252	0.00792059
10817438	Hormad1	365868	0.349772	2.65188	0.00813044
10887809	RGD1562420	314532	0.478355	4.8515	0.0083837
10777328	Lyar	289707	-0.347841	5.67594	0.00895928
10765462	Sms	363469	-1.70698	3.24703	0.0104343
10788443	Sgcz	364605	-0.3447	5.19438	0.0106382
10734264	Fam83g	100360307	-0.380908	4.16315	0.0110489
10903459	Klf10	81813	-0.452416	6.60012	0.0117063
10808984	Ces2a	246252	0.495292	3.6724	0.0119588
10881451	LOC102551014	102551014	0.545152	5.36401	0.0119778
10825153	Fcgr1a	295279	0.35453	4.64906	0.0131264
10797566	S1pr3	306792	-0.377281	5.92648	0.0131378
10872867	Ifnlr1	362628	-0.438318	4.53474	0.0131659
10791227	RGD1564941	364538	-1.06931	3.1269	0.0150499
10875936	Zfp292	50552	0.466494	7.23835	0.0151773
10793080	Gdf2	290921	0.323345	4.32507	0.0158289
10896526	Colec10	299928	0.367533	3.49827	0.016843
10878337	LOC102554482	102554482	0.361246	4.40312	0.0174231
10898117	Mir33	100314214	0.345465	2.92139	0.0182997
10783524	Dppa3	297576	-0.432781	2.959	0.0183323
10930560	Isy1	362394	0.326353	9.52372	0.0187826
10860900	Pdk4	89813	-0.345619	4.37034	0.0191479
10827830	LOC100909797	100909797	0.398077	5.5233	0.0191939
10809872	LOC685488	685488	-0.559251	3.59146	0.0192885
10762254	Oas1k	494198	-0.373285	3.22109	0.0198444
10904864	LOC102548778	102548778	-0.330196	4.46524	0.0208761
10891371	Mir3068	102466146	-0.355444	5.29022	0.0211176
10721232	Isg20l2	361977	0.394142	3.94593	0.0225879
10718609	E2f5	116651	-0.523517	4.91649	0.0246691
10709392	Olr62	293201	0.429492	3.32452	0.0285018
10763091	Golga3	312077	-0.592693	4.24331	0.029801
10731938	Olr1373	287090	0.405188	3.83392	0.031326
10733056	Ifi47	246208	0.41432	5.1676	0.0319365
10830906	Znrd1as1	499401	-0.47386	5.05965	0.0325174
10832802	Egr2	114090	-0.616748	5.77847	0.0325331
10704127	Cdc42ep5	361505	0.377551	5.86097	0.0346299
10894421	Olr1096	302027	-0.714207	4.43007	0.0355871
10775365	Ibsp	24477	0.322109	4.26813	0.0366356
10771993	Ugt2b10	305264	0.336826	2.36005	0.0370964
10894180	Cyp4f5	286905	0.322118	5.03957	0.0385198
10862194	LOC102554637	102554637	0.428041	3.9338	0.0389474
10890206	Rpl10l	299106	-0.414476	5.40556	0.0405944
10877673	Dppa3	297576	-0.348633	4.97907	0.0409961
10783193	Rnase1	364304	-0.335646	4.9887	0.0411127
10749681	Alyref	690585	-0.359708	8.70227	0.0417327
10752531	Sdf2l1	680945	0.354207	6.26426	0.0417947
10719432	Fosb	100360880	-0.324382	5.82351	0.0429657
10808218	Atmin	315037	-0.379758	6.52456	0.0442459
10904511	Arc	54323	-0.688421	8.23786	0.0445385
10795200	LOC502940	502940	-0.347062	2.80806	0.0490184
10810719	Ctrl	117184	-0.332422	4.92585	0.0497727
